# Supplementary material for: Sustained Functioning Impairments and Oxidative Stress with Neurobehavioral Dysfunction Associated with Oral Nicotine Exposure in the Brain of a Murine Model of Ehrlich Ascites Carcinoma: Modifying the Antioxidant Role of Chlorella vulgaris
Source: Biology (Basel). 2022 Feb 10;11(2):279. doi: 10.3390/biology11020279 (PMC8869302; doi:10.3390/biology11020279)
Supplement: Supplementary file 1 [file biology-11-00279-s001.zip]

Archive with 1 entries (1 files):
- biology-1520617-supplementary.pdf
